# Supplementary material for: Prediction of CIAPIN1 (Cytokine-Induced Apoptosis Inhibitor 1) Signaling Pathway and Its Role in Cholangiocarcinoma Metastasis
Source: J Clin Med. 2022 Jul 1;11(13):3826. doi: 10.3390/jcm11133826 (PMC9267148; doi:10.3390/jcm11133826)
Supplement: Supplementary file 1 [file jcm-11-03826-s001.zip]

Archive with 1 entries (1 files):
- jcm-1777335-supplementary.pdf
